# Supplementary material for: Complete Mitochondrial Genomes and Evolutionary Insights of Two Commercially Farmed Edible Crickets (Gryllus bimaculatus and Teleogryllus mitratus) from Thailand
Source: Animals (Basel). 2026 Apr 23;16(9):1305. doi: 10.3390/ani16091305 (PMC13163110; doi:10.3390/ani16091305)
Supplement: Supplementary file 1 [file animals-16-01305-s001.zip]

Archive with 5 entries (4 files):
- animals-4236102-supplementary/
- animals-4236102-supplementary/Figure captions (supplementary).pdf
- animals-4236102-supplementary/Figure S1.png
- animals-4236102-supplementary/Figure S2.png
- animals-4236102-supplementary/Supplementary tables_Animals.pdf
